# Supplementary material for: Regulatory Mechanism of DHCR7 Gene Expression by Estrogen in Chicken Granulosa Cells of Pre-Hierarchical Follicles
Source: Biomolecules. 2025 May 5;15(5):668. doi: 10.3390/biom15050668 (PMC12108600; doi:10.3390/biom15050668)
Supplement: Supplementary file 1 [file biomolecules-15-00668-s001.zip]

Archive with 1 entries (1 files):
- biomolecules-3601154-supplementary.pdf
